# Supplementary material for: Dietary restriction of cysteine and methionine sensitizes gliomas to ferroptosis and induces alterations in energetic metabolism
Source: Nat Commun. 2023 Mar 2;14:1187. doi: 10.1038/s41467-023-36630-w (PMC9981683; doi:10.1038/s41467-023-36630-w)
Supplement: Supplementary file 4 — Source Data [file 41467_2023_36630_MOESM4_ESM.xlsx]

## Sheet: Figure 1A
Dose (nM)	MG3			MG3 + 2uM Ferrostatin
0.976562	0.930752	0.996502	0.894872	1.03363	0.91525	0.870575
1.95312	0.971102	0.959693	0.848455	1.06365	0.952117	0.89853
3.90625	0.997199	1.0536	0.984571	1.00817	0.950433	0.986023
7.8125	1.02838	0.984978	0.9057	1.22737	0.99087	0.959113
15.625	0.891389	0.88329	0.854348	1.13175	0.987764	0.952523
31.25	0.796522	0.681278	0.584699	1.12104	0.786043	0.942683
62.5	0.192461	0.243813	0.162939	1.15532	1.01363	0.977691
125	0.12465		0.105201	1.11889	0.977517	0.870691
250	0.0500457	0.044298	0.0528905	1.08315	0.977169	0.951246
500	0.0376214	0.0247326	0.0383761	1.07842	1.00298	0.919343
1000	0.0180559	0.0121341	0.0249067	0.94454	0.746244	0.839137
2000	0.010914844*	0.008592537*	0.017881766*	0.222360916*	0.273393617*	0.257398726*

## Sheet: Figure 1B
384 well dose response curve of MG3 cells - 1.6k plated per well
	Dose	RSL3 + 2uM Ferrostatin			RSL3			RSL3 C/M +2uM Ferrostatin			RSL3 C/M
	0.976562	1.03363	0.91525	0.870575	0.930752	0.996502	0.894872	0.341437	0.415461	0.475638	0.557644	0.349188	0.285934
	1.95312	1.06365	0.952117	0.89853	0.971102	0.959693	0.848455	0.398363	0.478598	0.473315	0.283728	0.119889	0.206511
	3.90625	1.00817	0.950433	0.986023	0.997199	1.0536	0.984571	0.475173	0.558515	0.522984	0.284134	0.0866221	0.0767523
	7.8125	1.22737	0.99087	0.959113	1.02838	0.984978	0.9057	0.482082	0.457378	0.519616	0.127204	0.0430788	0.0347185
	15.625	1.13175	0.987764	0.952523	0.891389	0.88329	0.854348	0.547629	0.517265	0.449889	0.0590447	0.0148628	0.0290869
	31.25	1.12104	0.786043	0.942683	0.796522	0.681278	0.584699	0.493723	0.399988	0.452153	0.0184623	0.00975369	0.0121341
	62.5	1.15532	1.01363	0.977691	0.192461	0.243813	0.162939	0.556367	0.482721	0.521532	0.0116115	0.00696692	0.0112632
	125	1.11889	0.977517	0.870691	0.12465	0.916759801*	0.105201	0.540082	0.472038	0.502605	0.0117857	0.00807002	0.0102762
	250	1.08315	0.977169	0.951246	0.0500457	0.044298	0.0528905	0.538572	0.54641	0.562114	0.00911506	0.00632829	0.0101601
	500	1.07842	1.00298	0.919343	0.0376214	0.0247326	0.0383761	0.535785	0.564263	0.440629	0.00853448	0.0049349	0.00917311
	1000	0.94454	0.746244	0.839137	0.0180559	0.0121341	0.0249067	0.339231	0.229415	0.361264	0.00685081	0.00586383	0.00865059
	2000	0.222361	0.273394	0.257399	0.0109148	0.00859254	0.0178818	0.0106246	0.0130049	0.0129469	0.0045285	0.00447044	0.0064444

## Sheet: Figure 1C
MG3 96 well dose response curve for AUC calculation
Dose (nM)	APCL			APCL Cys-/Met-			APCL + 2uM Ferrostatin			APCL Cys-/Met- + 2uM Ferrostatin
250	0.0562562	0.303139	0.0763705	-0.000578364	-3.35203e-06	-0.00401212	0.747502	0.875714	0.863006	1.0004	0.567807	0.511278
125	0.185294	0.328228	0.199301	0.00110715	0.00130055	-0.00386401	0.700038	1.007	0.865163	0.607	0.643744	0.486212
62.5	0.274027	0.555263	0.329749	0.0045113	0.00464308	-0.00233234	0.855644	1.05164	0.84455	0.903785	0.814742	0.493161
31.25	0.426013	0.745569	0.505613	0.0132862	0.0122287	0.000212889	0.635084	0.935842	0.811934	0.651007	0.700243	0.49108
0	1	1	1	0.818353	0.583611	0.361959	1.01866	0.919454	0.856721	0.941411	0.714399	0.448886
MG3 AUC calculation
	APCL			APCL Cys-/Met-			APCL + 2uM Ferrostatin			APCL Cys-/Met- + 2uM Ferrostatin
	82.56	12.01	3	9.678	3.579	3	214	12	3	162.3	19.76	3
	APCL			APCL Cys-/Met-			APCL + 2uM Ferrostatin			APCL Cys-/Met- +2uM Ferrostatin
	62.67	114.7	70.3	13.51	9.84	6.37	188.2	242	213.4	196.8	167.1	123

## Sheet: Figure 1E
	Data from flow cytometry cutoff fo bodipy c-11 positive MG3 cells in the conditions described
		DMSO Control			CMD			100nM RSL3			CMD+100nM RSL3			500nM RSL3			CMD+100nM RSL3 +2uM Ferrostatin			500nM RSL3 + 2uM Ferrostatin
	333	5.8	0.8	10.9	17.4	0.52	13.6	33.8	21.9	29.5	52.9	53.2	67.8	60.1	60.6	61	20.4	11.1	22.7	2.8	6.17	0.2

## Sheet: Fig 2A-2D
333 cells
	BFP			CMD
ATF4	0	0	0	-1.114	-0.857	-1.656
CHAC 1	0	0	0	-3.788	-3.562	-3.528
SLC7a11	0	0	0	-1.565	-2.562	-2.734
PTGS2	0	0	0	-2.36	-2.31	-3.75
TS543 cells
	BFP			CMD
ATF4	0	0	0	-2.707	-2.334	-2.804
CHAC1	0	0	0	-7.429	-7.586	-8.079
SLC7a11	0	0	0	-5.451	-6.378	-5.488
TB 6229 slice culture	BFP			CMD
ATF4	0	0	0	-4.096	-4.094	-0.172
CHAC1	0	0	0	-5.802	-7.835	-3.997
SLC7a11	0	0	0	-4.509	-5.754	-0.591
TB 6234
	BFP			CMD
ATF4	0	0	0	-1.517	-0.311	-0.449
CHAC1	0	0	0	-1.84	-2.206	-5.136
SLC7a11	0	0	0	-1.134	-0.648	-1.589

## Sheet: Fig 3A
	BFP			CMD
333	1	1	1	0.27	0.224	0.195
ACre	1	1	1	0.35518	0.311927	0.356481
APCL	1	1	1	0.711022	0.308339	0.344015
KNS42	1	1	1	0.219142	0.250307	0.199563
TS543	1	1	1	0.098667	0.145945	0.176455

## Sheet: Fig 3B-E
In -vitro metabolomics data from MG3 cells
Name	Control-Day1	Control-Day1	Control-Day1	Control-Day1	CMD-Day1	CMD-Day1	CMD-Day1	CMD-Day1	Control-Day2	Control-Day2	Control-Day2	Control-Day2	CMD-day2	CMD-day2	CMD-day2	CMD-day2
acetylCarnitine	48762.2	65264.5	97481.9	90914.8	176321	1.19649e+07	994100	285187	79164	136021	72571.9	54225.8	225613	138151	146931	177290
Arginine	96936	118019	180456	136369	397547	760681	1.99299e+06	591529	111863	187289	107432	80200.7	567084	366178	366654	455265
Carnitine	5043.28	5138.62	6525.94	6415.81	3233.63	1.11412e+06	20003.4	5480.21	4296.95	9151.52	5243.26	3806.46	4457.45	3304.11	2548.42	3799.66
Deoxyuridine	11112	14852.2	11517.4	15414.7	48054.2	109651	152272	43461.6	11198.9	24082	16574.5	7385.01	37390.9	28781	27139.6	30980.4
Glu(red)	5.99878e+06	7.17528e+06	7.62221e+06	5.42771e+06	2.09973e+06	4.71739e+06	6.96044e+06	4.04073e+06	4.29057e+06	1.04374e+07	6.67665e+06	3.86432e+06	1.4058e+06	739424	707392	1.50672e+06
Glutamate	2.41117e+06	2.76611e+06	3.77148e+06	2.81978e+06	969804	2.53824e+06	1.07405e+06	796519	1.58424e+06	3.51675e+06	2.31667e+06	1.456e+06	678757	403088	380006	523629
Glutamine	1.78962e+06	1.72835e+06	2.06502e+06	1.46662e+06	367948	656336	374400	243352	1.11331e+06	2.18193e+06	1.51558e+06	1.07918e+06	248269	124863	116648	172038
Glutathione-ox	299855	330348	318092	284778	222614	606585	162545	94045.3	326385	660311	348266	242088	23509	20060.9	21949.1	47708.2
Histidine	56344.3	67606.7	100915	76450.1	266719	569191	1.36873e+06	417761	63967.6	110016	62287.8	49263.5	316492	197528	217761	281668
Hypotaurine	333620	332990	355814	317323	29587.9	98793	278185	217958	237774	509603	290733	166874	59190.2	33422.6	31358.5	51351.4
Isoleucine	7546.81	14012.5	13987.8	8378.63	12007.9	39637.5	127456	59109.9	5963.83	11087.8	7872.95	5050.05	37495.1	27223.1	25088.4	34613.2
Kynurenine	20297.5	14926.9	26193.9	20838	92078.9	187610	342193	122651	15340.9	32889.6	16325.7	12735.5	128702	54037.1	82777.8	95367.7
Lysine	324.967	579.802	651.903	581.334	408.58	1727.48	1064.15	950.809	492.186	783.7	473.892	445.504	651.251	311.559	491.799	523.409
Malic acid	69514.5	58672.1	117875	96445.2	224659	204220	38892.7	49424.5	249239	245169	108959	77980.1	19368.8	10574.6	9921.81	28098
Methionine	5593.26	5928.24	9991.98	6747.99	794.833	3893.48	3226.84	888.123	5639.71	9381.39	5357.6	5043.49	959.087	711.077	506.385	900.237
NAD+	151668	207001	222005	141808	77519.5	212963	376572	256993	104889	265521	159037	96030.4	235792	144525	130575	160010
Pantothenic acid	2.50144e+06	3.2493e+06	2.82025e+06	2.39856e+06	2.70609e+06	4.40315e+06	1.05809e+07	5.75907e+06	1.81342e+06	4.04906e+06	2.74636e+06	1.61376e+06	6.8781e+06	4.24007e+06	3.44137e+06	4.46335e+06
Phenylalanine	43026.4	38830.1	65407	53194.5	211218	393510	929798	292228	35315.1	75844.4	40474.3	30604.8	257058	128820	172649	200279
Propionyl carnitine	96062.5	97894.7	136640	93421.6	12107.1	650158	64909.3	16820.7	67146.6	187589	118131	84036.2	32543	18169.8	18665.2	19710.3
Serine	22091.6	38107.9	29521.9	23829.8	14829	71270.6	75944.4	64214.7	12326.9	33781.9	18625.1	12257	81235.6	61734.3	47250.5	98136.6
Taurine	15898.4	21113.4	26940.9	23065.2	53677.4	165227	32934.5	14524.4	14239.2	30641.1	17399.7	12866.3	6112.39	4287.86	4912.59	6135.61
Threonine	429664	484807	588847	437029	368038	974590	2.541e+06	1.84704e+06	326422	613362	394930	239334	1.89754e+06	1.01508e+06	981236	1.47264e+06

## Sheet: Fig 3F-H
	XF cell Mito Stress test data of APCL cells
	OCR Data
Time (minutes)	APCL BFP					APCL CMD
1.43624	552.948	650.612	528.851	509.832	547.748	158.798	135.011	239.72	111.449	256.897
10.3186	543.168	644.165	526.328	512.383	554.408	155.609	125.306	237.289	114.039	242.508
19.246	545.306	653.748	535.499	511.592	566.731	160.711	128.213	236.968	113.399	242.956
28.241	199.555	233.659	179.501	177.853	194.691	74.8455	48.6345	96.7906	51.0604	82.7414
37.1561	215.817	246.412	193.457	191.095	209.97	76.1924	51.4115	101.729	55.144	93.5153
46.0918	215.098	246.141	192.773	194.371	208.966	76.1003	52.7795	105.701	56.3372	98.6901
55.1438	497.051	582.138	507.631	497.324	565.266	227.333	180.568	357.415	167.445	351.249
64.036	469.612	540.197	476.659	464.928	526.109	212.139	168.55	319.291	164.36	319.628
72.9184	449.449	515.878	452.567	440.568	493.976	197.134	157.861	292.852	154.804	291.802
81.9337	88.9621	97.0112	71.5648	76.2993	81.3873	43.1057	26.2096	48.5426	28.6012	36.9217
90.8468	95.2173	101.719	80.9316	82.089	89.866	44.2079	29.7455	52.6343	33.202	43.1906
99.7411	88.4041	94.8026	77.2136	77.8257	82.3419	43.5001	27.2394	49.7515	30.9406	37.3668
	ECAR data
Time (minutes)	APCL BFP					APCL CMD
1.43624	23.4215	25.919	18.8091	19.8876	4.15341	8.71945	9.31468	5.24834	12.5351
10.3186	20.6173	24.7265	19.7309	14.2107	3.22724	7.86357	8.69787	5.12456	10.7817
19.246	26.5709	30.3233	24.7366	15.4083	6.56434	8.91047	9.09225	4.62045	11.1638
28.241	69.2316	61.1993	57.5335	59.1988	15.2726	18.7947	26.7171	16.6287	28.7322
37.1561	59.2633	53.7662	49.5044	52.7872	15.965	17.3357	26.9513	18.3719	25.4485
46.0918	52.216	56.4801	47.8294	60.915	17.7858	20.358	31.9351	20.5961	28.9964
55.1438	74.1658	72.5908	69.4134	72.5833	26.7568	34.2292	48.6278	31.2373	46.988
64.036	59.9975	59.184	55.9784	59.1803	23.3887	28.5446	39.8495	25.613	38.2981
72.9184	51.8065	50.413	47.3342	50.3953	20.6756	24.7415	34.2026	21.9049	32.8481
81.9337	59.937	60.6102	55.9842	56.4179	20.9655	25.0724	35.1393	23.0413	35.5115
90.8468	56.9656	59.4421	51.3371	56.7989	21.8616	24.7903	34.6127	22.8402	36.8432
99.7411	58.7688	61.2188	51.8702	51.8624	20.4944	26.1023	34.1055	24.149	35.4137

## Sheet: Fig 4A-D
	MG3 CMD survival curve - 2 groups					MG3 CMD survival curve with CMD+/- RSL3 pump
	DPI / day ofevent	Ctrl	CMD			DPI	Ctrl	CMD	Ctrl + 21dpi Rad	CMD + 21 DPI Rad
CMD 10 A2	107		0		CMD 1 AR1	34	1
CMD 10 A3	51		0		CMD 1 DR1	35	1
CMD 10 A4	107		0		CMD 1 DR2	36	1
CMD 10 A5	48		1		PET 1 R1	36	1
CMD 10 B1	107	0			CMD 1 BR0	43		1
CMD 10 B2	48	1			CMD 1 BR1	31		1
CMD 10 B3	38	1			CMD 1 CR3	48		0
CMD 10 B4	41	1			PET 1 R2	33		1
CMD 10 B5	47	1			PET 1 R4	37		1
CMD 10 C1	41		1		CMD 2 CR0	35			1
CMD 10 C2	43		1		CMD 2 CR1	107			0
CMD 10 C3	39		1		CMD 2 CR2	107			0
CMD 10 C4	48		1		CMD 2 CR3	38			1
CMD 10 C5	31		1		CMD 2 CR4	35			1
CMD 10 D1	36	1			CMD 2 DR0	107				0
CMD 10 D2	36	1			CMD 2 DR1	49				1
CMD 10 D3	37	1			CMD 2 DR2	48				1
CMD 10 D4	38	1			CMD 2 DR3	107				0
CMD 10 D5	36	1			CMD 2 DR4	107				0
					CMD 4 AR0	107		0
					CMD 4 AR1	37		1
					CMD 4 AR2	52		1
					CMD 4 AR3	45		1
					CMD 4 AR4	52		1
					CMD 4 BL0	107			0
					CMD 4 BL1	44			1
					CMD 4 BL2	107			0
					CMD 4 DL0R1	48			1
					CMD 4 DL1R1	50			1
					CMD 4 CL1R0	107				0
					CMD 4 CL1R1	64				1
					CMD 4 CL1R2	107				0
					CMD 4 CL1R3	83				1
					CMD 4 CL1R4*	41*				1
					CMD 7A AR1	45	1
					CMD 7A AR2	44	1
					CMD 7A AR3	107	0
					CMD 7A AR4	49	1
					CMD 7A AR5	55	1
					CMD 7A BL1	58		1
					CMD 7A BL2	55		1
					CMD 7A BL3	28		1

## Sheet: Fg 4E
Fig 4E in -vivo metabolomics
	Name	Control-1	Control-2	Control-3	Control-4	CMD-Day2_1	CMD-Day2_2	CMD-Day2_3	CMD-Day2_4	CMD-Day2_5	CMD-Day4_1	CMD-Day4_2	CMD-Day4_3	CMD-Day4_4
	Acetyl-Methionine	48078.2	53978.8	34966.7	28463.8	24723.4	23101.2	23566.4	26109.3	22919.5	25157.8	27111.3	20704.5	34623.3
	AcetylCoA	2222.79	1147.66	2080.79	4009.81	3917.32	3598.99	1953.64	3229.04	3775.85	2483.22	2683.43	3306.89	3554.3
	Aconitate	10067.5	5013.81	23767.6	7286.36	30609.1	25061.8	15395.3	14212.3	4407.44	25790.8	6918.07	39705	4040.8
	AdenosylHomocysteine	44485.6	44364.9	49642.2	52531.7	45487	32406	31907.5	35937.1	25640.2	28254.1	36533.9	33178.9	40776.1
	Arginine	11024.1	13108.2	8279.31	9898.26	9016.76	8375.25	13130.1	10023.9	9154.54	12213.2	11482.8	10987.9	9771.72
	Acetyl carnitine	719003	852858	436804	815912	364889	311262	535733	471861	483980	379889	448412	477846	750815
	Propionyl-Carnitine	38785.4	41704.2	30850.5	26751.5	16245.4	13369.6	21721	24947.7	28062.4	15916.7	20733.2	25278.3	41417.1
	Carnitine	755846	616443	697768	925615	498362	394884	771405	547746	588039	467401	451723	277115	737474
	Cysteine	627.174	621.127	1572.67	1583.17	1522.89	820.166	848.134	646.726	127.088	963.905	776.025	193.8	383.76
	Deoxyuridine	31965.2	32508.7	20260.8	16501	17002.5	16208.8	10582.5	16084.5	17123.2	13591.5	15165	18129.5	20135.5
	Fumaric acid	13750.2	3391.35	28669.5	8883.83	82750.7	74321.1	26646.5	20413.4	9449.48	59882.9	15878.1	5309.55	5753.09
	Glu(ox)	735553	706933	574735	564529	640362	293451	374729	470010	503740	306079	581969	308998	718437
	glut(red)	875720	774749	1.95722e+06	1.25658e+06	1.71843e+06	1.62424e+06	882280	1.09752e+06	600763	1.64756e+06	1.20175e+06	1.57333e+06	1.22374e+06
	Glutamate	1.10639e+06	747140	1.01299e+06	1.1046e+06	1.5914e+06	1.38053e+06	1.11348e+06	1.02386e+06	856222	1.29126e+06	1.41442e+06	664355	830873
	Glutamic acid	2509.25	1979.45	2717.63	3198.93	5367.13	5365.04	8613.75	5541.37	5751.39	8413.98	5363.53	1750.58	3514.13
	Glutamine	571555	511927	707234	417272	745616	629970	473454	642445	568044	558042	666600	225921	305120
	Histidine	4480.71	8301.34	3572.08	3020.18	5119.67	4104.5	14684	12683.2	11120.7	12765	6299.35	7167.67	5430.91
	IsoLuecine	2777.78	2039.05	2554.58	1329.41	1344.83	1685.86	895.395	1439.84	1597.66	1100.18	1443.83	3942.03	1356.22
	Leucine	4628	5158.29	5922.28	2816.76	3408.3	2611.87	1749.25	2779.21	2633.27	2094.56	2722.68	4110.8	2759.44
	Malic acid	231214	193275	185587	70338.6	160512	170649	88465.5	137461	93323.1	116747	73505.7	28610.2	72737.4
	Methionine	10799.4	8305.56	15399.4	8733.74	9269.15	7063.98	5582.58	8680.89	7523.99	5033.3	5919.47	1282.14	7300.5
	NAD	14198.5	17055.5	15531.4	16311	30032.6	18806.3	12665.4	16094.6	14968.6	14353.9	21638.1	26310	14045.6
	NADH	3377.06	1462.59	5863.49	2247.98	2291.94	4149.95	2049.33	3549.93	2737.75	2755.98	2456.77	10271.6	8244.17
	Pantothenic acid	1.86106e+06	1.27288e+06	680868	875477	1.19387e+06	806405	584234	776313	644691	877296	715267	372735	539122
	Phenylalanine=in source	3661.14	9467.34	4549.51	3160.12	3492.88	2942.54	4834.99	5016.86	8235.92	4444.09	3272.68	15905.8	4007.99
	Serine	5823.39	8731.85	7145.83	6390.76	4990.54	4721.78	4326.04	6713.48	6871.62	3818.56	5736.09	12618.5	8615.55
	taurine	1.17639e+06	735848	778749	983931	1.29462e+06	1.00165e+06	924349	760505	654463	1.01773e+06	1.01982e+06	160573	593480
	Threonine	12680.2	22737.8	9563.68	9805.2	9962.65	7216.59	7720.97	11442.7	10751.7	6872.12	16122.1	127454	28521.3
	Tyrosine	2484.2	2552.49	2619.86	1730.42	2158.88	1923.54	1590.76	2472.57	2296.53	2129.94	1807.21	2730.87	2472.77

[truncated: 14 more sheets: Supp Fig 1C, Supp Fig 1D, Supp Fig 1E-J, Supp Fig 1K-L, Supp Fig 1M, Supp Fig 1N, Supp Fig 1O, Supp Fig 2A-C, Supp Fig 2FG, Supp Fig 2D, Supp Fig 2E, Supp Fig 3A, Supp Fig 3B, Supp Fig 3C]
